# Supplementary material for: The Posttraumatic Increase of the Adhesion GPCR EMR2/ADGRE2 on Circulating Neutrophils Is Not Related to Injury Severity
Source: Cells. 2023 Nov 20;12(22):2657. doi: 10.3390/cells12222657 (PMC10670733; doi:10.3390/cells12222657)
Supplement: Supplementary file 1 [file cells-12-02657-s001.zip]

Archive with 1 entries (1 files):
- cells-2679046-supplementary.pdf
